# Supplementary material for: Irradiation of Bifunctional Masked Ketone Pro-Aromatics Unveils Autoinductive Autocatalysis via Electron Donor–Acceptor (EDA) Complexes
Source: Org Lett. 2025 Aug 25;27(35):9593–8. doi: 10.1021/acs.orglett.5c02448 (PMC12418491; doi:10.1021/acs.orglett.5c02448)
Supplement: Supplementary file 1 [file ol5c02448_si_001.zip]

Archive with 2,222 entries (1,865 files):
- NMR raw data/
- NMR raw data/1a/
- NMR raw data/1a/1H/
- NMR raw data/1a/1H/acqu
- NMR raw data/1a/1H/acqus
- NMR raw data/1a/1H/audita.txt
- NMR raw data/1a/1H/fid
- NMR raw data/1a/1H/format.temp
- NMR raw data/1a/1H/fq1list
- NMR raw data/1a/1H/precom.output
- NMR raw data/1a/1H/pulseprogram
- NMR raw data/1a/1H/scon2
- NMR raw data/1a/1H/shimvalues
- NMR raw data/1a/1H/specpar
- NMR raw data/1a/1H/stanprogram5428
- NMR raw data/1a/1H/uxnmr.info
- NMR raw data/1a/1H/uxnmr.par
- NMR raw data/1a/1H/pdata/
- NMR raw data/1a/1H/pdata/1/
- NMR raw data/1a/1H/pdata/1/1i
- NMR raw data/1a/1H/pdata/1/1r
- NMR raw data/1a/1H/pdata/1/auditp.txt
- NMR raw data/1a/1H/pdata/1/outd
- NMR raw data/1a/1H/pdata/1/proc
- NMR raw data/1a/1H/pdata/1/procs
- NMR raw data/1a/1H/pdata/1/thumb.png
- NMR raw data/1a/1H/pdata/1/title
- NMR raw data/1f/
- NMR raw data/1f/1H/
- NMR raw data/1f/1H/acqu
- NMR raw data/1f/1H/acqus
- NMR raw data/1f/1H/audita.txt
- NMR raw data/1f/1H/fid
- NMR raw data/1f/1H/format.temp
- NMR raw data/1f/1H/fq1list
- NMR raw data/1f/1H/precom.output
- NMR raw data/1f/1H/pulseprogram
- NMR raw data/1f/1H/scon2
- NMR raw data/1f/1H/shimvalues
- NMR raw data/1f/1H/specpar
- NMR raw data/1f/1H/stanprogram15484
- NMR raw data/1f/1H/uxnmr.info
- NMR raw data/1f/1H/uxnmr.par
- NMR raw data/1f/1H/pdata/
- NMR raw data/1f/1H/pdata/1/
- NMR raw data/1f/1H/pdata/1/1i
- NMR raw data/1f/1H/pdata/1/1r
- NMR raw data/1f/1H/pdata/1/auditp.txt
- NMR raw data/1f/1H/pdata/1/outd
- NMR raw data/1f/1H/pdata/1/proc
- NMR raw data/1f/1H/pdata/1/procs
- NMR raw data/1f/1H/pdata/1/thumb.png
- NMR raw data/1f/1H/pdata/1/title
- NMR raw data/1h/
- NMR raw data/1h/1H/
- NMR raw data/1h/1H/acqu
- NMR raw data/1h/1H/acqus
- NMR raw data/1h/1H/audita.txt
- NMR raw data/1h/1H/fid
- NMR raw data/1h/1H/format.temp
- NMR raw data/1h/1H/fq1list
- NMR raw data/1h/1H/precom.output
- NMR raw data/1h/1H/pulseprogram
- NMR raw data/1h/1H/scon2
- NMR raw data/1h/1H/shimvalues
- NMR raw data/1h/1H/specpar
- NMR raw data/1h/1H/stanprogram15484
- NMR raw data/1h/1H/uxnmr.info
- NMR raw data/1h/1H/uxnmr.par
- NMR raw data/1h/1H/pdata/
- NMR raw data/1h/1H/pdata/1/
- NMR raw data/1h/1H/pdata/1/1i
- NMR raw data/1h/1H/pdata/1/1r
- NMR raw data/1h/1H/pdata/1/auditp.txt
- NMR raw data/1h/1H/pdata/1/outd
- NMR raw data/1h/1H/pdata/1/proc
- NMR raw data/1h/1H/pdata/1/procs
- NMR raw data/1h/1H/pdata/1/thumb.png
- NMR raw data/1h/1H/pdata/1/title
- NMR raw data/1k/
- NMR raw data/1k/1H.jdf
- NMR raw data/1j/
- NMR raw data/1j/1H.jdf
- NMR raw data/1b/
- NMR raw data/1b/1H/
- NMR raw data/1b/1H/acqu
- NMR raw data/1b/1H/acqus
- NMR raw data/1b/1H/audita.txt
- NMR raw data/1b/1H/fid
- NMR raw data/1b/1H/format.temp
- NMR raw data/1b/1H/fq1list
- NMR raw data/1b/1H/precom.output
- NMR raw data/1b/1H/pulseprogram
- NMR raw data/1b/1H/scon2
- NMR raw data/1b/1H/shimvalues
- NMR raw data/1b/1H/specpar
- NMR raw data/1b/1H/stanprogram6840
- NMR raw data/1b/1H/uxnmr.info
- NMR raw data/1b/1H/uxnmr.par
- NMR raw data/1b/1H/pdata/
- NMR raw data/1b/1H/pdata/1/
- NMR raw data/1b/1H/pdata/1/1i
- NMR raw data/1b/1H/pdata/1/1r
- NMR raw data/1b/1H/pdata/1/auditp.txt
- NMR raw data/1b/1H/pdata/1/outd
- NMR raw data/1b/1H/pdata/1/proc
- NMR raw data/1b/1H/pdata/1/procs
- NMR raw data/1b/1H/pdata/1/thumb.png
- NMR raw data/1b/1H/pdata/1/title
- NMR raw data/1d/
- NMR raw data/1d/1H/
- NMR raw data/1d/1H/acqu
- NMR raw data/1d/1H/acqus
- NMR raw data/1d/1H/audita.txt
- NMR raw data/1d/1H/fid
- NMR raw data/1d/1H/format.temp
- NMR raw data/1d/1H/fq1list
- NMR raw data/1d/1H/precom.output
- NMR raw data/1d/1H/pulseprogram
- NMR raw data/1d/1H/scon2
- NMR raw data/1d/1H/shimvalues
- NMR raw data/1d/1H/specpar
- NMR raw data/1d/1H/stanprogram25472
- NMR raw data/1d/1H/uxnmr.info
- NMR raw data/1d/1H/uxnmr.par
- NMR raw data/1d/1H/pdata/
- NMR raw data/1d/1H/pdata/1/
- NMR raw data/1d/1H/pdata/1/1i
- NMR raw data/1d/1H/pdata/1/1r
- NMR raw data/1d/1H/pdata/1/auditp.txt
- NMR raw data/1d/1H/pdata/1/outd
- NMR raw data/1d/1H/pdata/1/proc
- NMR raw data/1d/1H/pdata/1/procs
- NMR raw data/1d/1H/pdata/1/thumb.png
- NMR raw data/1d/1H/pdata/1/title
- NMR raw data/1a'/
- NMR raw data/1a'/1H/
- NMR raw data/1a'/1H/acqu
- NMR raw data/1a'/1H/acqus
- NMR raw data/1a'/1H/audita.txt
- NMR raw data/1a'/1H/fid
- NMR raw data/1a'/1H/format.temp
- NMR raw data/1a'/1H/fq1list
- NMR raw data/1a'/1H/precom.output
- NMR raw data/1a'/1H/pulseprogram
- NMR raw data/1a'/1H/scon2
- NMR raw data/1a'/1H/shimvalues
- NMR raw data/1a'/1H/specpar
- NMR raw data/1a'/1H/stanprogram5428
- NMR raw data/1a'/1H/uxnmr.info
- NMR raw data/1a'/1H/uxnmr.par
- NMR raw data/1a'/1H/pdata/
- NMR raw data/1a'/1H/pdata/1/
- NMR raw data/1a'/1H/pdata/1/1i
- NMR raw data/1a'/1H/pdata/1/1r
- NMR raw data/1a'/1H/pdata/1/auditp.txt
- NMR raw data/1a'/1H/pdata/1/outd
- NMR raw data/1a'/1H/pdata/1/proc
- NMR raw data/1a'/1H/pdata/1/procs
- NMR raw data/1a'/1H/pdata/1/thumb.png
- NMR raw data/1a'/1H/pdata/1/title
- NMR raw data/2b/
- NMR raw data/2b/1H/
- NMR raw data/2b/1H/audita.txt
- NMR raw data/2b/1H/uxnmr.par
- NMR raw data/2b/1H/fid
- NMR raw data/2b/1H/pulseprogram
- NMR raw data/2b/1H/precom.output
- NMR raw data/2b/1H/acqus
- NMR raw data/2b/1H/uxnmr.info
- NMR raw data/2b/1H/specpar
- NMR raw data/2b/1H/scon2
- NMR raw data/2b/1H/fq1list
- NMR raw data/2b/1H/acqu
- NMR raw data/2b/1H/format.temp
- NMR raw data/2b/1H/shimvalues
- NMR raw data/2b/1H/stanprogram15420
- NMR raw data/2b/1H/pdata/
- NMR raw data/2b/1H/pdata/1/
- NMR raw data/2b/1H/pdata/1/1r
- NMR raw data/2b/1H/pdata/1/title
- NMR raw data/2b/1H/pdata/1/1i
- NMR raw data/2b/1H/pdata/1/proc
- NMR raw data/2b/1H/pdata/1/thumb.png
- NMR raw data/2b/1H/pdata/1/procs
- NMR raw data/2b/1H/pdata/1/auditp.txt
- NMR raw data/2b/1H/pdata/1/outd
- NMR raw data/2c/
- NMR raw data/2c/1H/
- NMR raw data/2c/1H/format.temp
- NMR raw data/2c/1H/fid
- NMR raw data/2c/1H/uxnmr.info
- NMR raw data/2c/1H/acqu
- NMR raw data/2c/1H/stanprogram17128
- NMR raw data/2c/1H/pulseprogram
- NMR raw data/2c/1H/fq1list
- NMR raw data/2c/1H/shimvalues
- NMR raw data/2c/1H/acqus
- NMR raw data/2c/1H/specpar
- NMR raw data/2c/1H/uxnmr.par
- NMR raw data/2c/1H/audita.txt
- NMR raw data/2c/1H/precom.output
- NMR raw data/2c/1H/scon2
- NMR raw data/2c/1H/pdata/
- NMR raw data/2c/1H/pdata/1/
- NMR raw data/2c/1H/pdata/1/1i
- NMR raw data/2c/1H/pdata/1/procs
- NMR raw data/2c/1H/pdata/1/1r
- NMR raw data/2c/1H/pdata/1/auditp.txt
- NMR raw data/2c/1H/pdata/1/outd
- NMR raw data/2c/1H/pdata/1/title
- NMR raw data/2c/1H/pdata/1/proc
- NMR raw data/2c/1H/pdata/1/thumb.png
- NMR raw data/2d/
- NMR raw data/2d/13C.jdf
- NMR raw data/2d/1H/
- NMR raw data/2d/1H/stanprogram21012
- NMR raw data/2d/1H/audita.txt
- NMR raw data/2d/1H/uxnmr.par
- NMR raw data/2d/1H/fid
- NMR raw data/2d/1H/pulseprogram
- NMR raw data/2d/1H/precom.output
- NMR raw data/2d/1H/acqus
- NMR raw data/2d/1H/uxnmr.info
- NMR raw data/2d/1H/specpar
- NMR raw data/2d/1H/scon2
- NMR raw data/2d/1H/fq1list
- NMR raw data/2d/1H/acqu
- NMR raw data/2d/1H/format.temp
- NMR raw data/2d/1H/shimvalues
- NMR raw data/2d/1H/pdata/
- NMR raw data/2d/1H/pdata/1/
- NMR raw data/2d/1H/pdata/1/1r
- NMR raw data/2d/1H/pdata/1/title
- NMR raw data/2d/1H/pdata/1/1i
- NMR raw data/2d/1H/pdata/1/proc
- NMR raw data/2d/1H/pdata/1/thumb.png
- NMR raw data/2d/1H/pdata/1/procs
- NMR raw data/2d/1H/pdata/1/auditp.txt
- NMR raw data/2d/1H/pdata/1/outd
- NMR raw data/2e/
- NMR raw data/2e/1H/
- NMR raw data/2e/1H/acqu
- NMR raw data/2e/1H/acqus
- NMR raw data/2e/1H/audita.txt
- NMR raw data/2e/1H/fid
- NMR raw data/2e/1H/format.temp
- NMR raw data/2e/1H/fq1list
- NMR raw data/2e/1H/precom.output
- NMR raw data/2e/1H/pulseprogram
- NMR raw data/2e/1H/scon2
- NMR raw data/2e/1H/shimvalues
- NMR raw data/2e/1H/specpar
- NMR raw data/2e/1H/stanprogram18668
- NMR raw data/2e/1H/uxnmr.info
- NMR raw data/2e/1H/uxnmr.par
- NMR raw data/2e/1H/pdata/
- NMR raw data/2e/1H/pdata/1/
- NMR raw data/2e/1H/pdata/1/1i
- NMR raw data/2e/1H/pdata/1/1r
- NMR raw data/2e/1H/pdata/1/auditp.txt
- NMR raw data/2e/1H/pdata/1/outd
- NMR raw data/2e/1H/pdata/1/proc
- NMR raw data/2e/1H/pdata/1/procs
- NMR raw data/2e/1H/pdata/1/thumb.png
- NMR raw data/2e/1H/pdata/1/title
- NMR raw data/2f/
- NMR raw data/2f/1H/
- NMR raw data/2f/1H/acqu
- NMR raw data/2f/1H/acqus
- NMR raw data/2f/1H/audita.txt
- NMR raw data/2f/1H/fid
- NMR raw data/2f/1H/format.temp
- NMR raw data/2f/1H/fq1list
- NMR raw data/2f/1H/precom.output
- NMR raw data/2f/1H/pulseprogram
- NMR raw data/2f/1H/scon2
- NMR raw data/2f/1H/shimvalues
- NMR raw data/2f/1H/specpar
- NMR raw data/2f/1H/stanprogram11568
- NMR raw data/2f/1H/uxnmr.info
- NMR raw data/2f/1H/uxnmr.par
- NMR raw data/2f/1H/pdata/
- NMR raw data/2f/1H/pdata/1/
- NMR raw data/2f/1H/pdata/1/1i
- NMR raw data/2f/1H/pdata/1/1r
- NMR raw data/2f/1H/pdata/1/auditp.txt
- NMR raw data/2f/1H/pdata/1/outd
- NMR raw data/2f/1H/pdata/1/proc
- NMR raw data/2f/1H/pdata/1/procs
- NMR raw data/2f/1H/pdata/1/thumb.png
- NMR raw data/2f/1H/pdata/1/title
- NMR raw data/2h/
- NMR raw data/2h/1H/
- NMR raw data/2h/1H/audita.txt
- NMR raw data/2h/1H/uxnmr.par
- NMR raw data/2h/1H/fid
- NMR raw data/2h/1H/pulseprogram
- NMR raw data/2h/1H/acqus
- NMR raw data/2h/1H/uxnmr.info
[truncated: 1,922 more entries]
