# Supplementary material for: Irradiation of Bifunctional Masked Ketone Pro-Aromatics Unveils Autoinductive Autocatalysis via Electron Donor–Acceptor (EDA) Complexes
Source: Org Lett. 2025 Aug 25;27(35):9593–8. doi: 10.1021/acs.orglett.5c02448 (PMC12418491; doi:10.1021/acs.orglett.5c02448)
Supplement: Supplementary file 1 [file ol5c02448_si_001.zip › NMR raw data/1a/1H/audita.txt]

##TITLE= Audit trail, TopSpin 3.5 pl 7
##JCAMPDX= 5.01
##ORIGIN= Bruker BioSpin GmbH
##OWNER= NMR user
$$ D:/DATA/ZLZ/20240709 EDA 1a/1/audita.txt
##AUDIT TRAIL=  $$ (NUMBER, WHEN, WHO, WHERE, PROCESS, VERSION, WHAT)
(   1,<2024-07-09 21:08:10.114 +0800>,<NMR user>,<DESKTOP-GI1AL00>,<go4>,<TopSpin 3.5.7>,
      <created by zg
	started at 2024-07-09 21:07:08.681 +0800,
	POWCHK enabled, PULCHK disabled,
       configuration hash MD5:
       6E 74 2E 2B F2 40 FE 0B 54 46 60 17 D3 EF 74 0D
       data hash MD5: 16K
       9A AE 0D 31 1F 40 C5 22 87 00 8C 65 38 CC 86 4B>)
##END=

$$ hash MD5
$$ BB D3 04 A8 7B C3 65 08 DB 64 71 8C CF AB 21 F2
