# Supplementary material for: Irradiation of Bifunctional Masked Ketone Pro-Aromatics Unveils Autoinductive Autocatalysis via Electron Donor–Acceptor (EDA) Complexes
Source: Org Lett. 2025 Aug 25;27(35):9593–8. doi: 10.1021/acs.orglett.5c02448 (PMC12418491; doi:10.1021/acs.orglett.5c02448)
Supplement: Supplementary file 1 [file ol5c02448_si_001.zip › NMR raw data/1a/1H/pdata/1/auditp.txt]

##TITLE= Audit trail, TopSpin 3.5 pl 7
##JCAMPDX= 5.01
##ORIGIN= Bruker BioSpin GmbH
##OWNER= NMR user
$$ D:\DATA\ZLZ/20240709 EDA 1a/1/pdata/1/auditp.txt
##AUDIT TRAIL=  $$ (NUMBER, WHEN, WHO, WHERE, PROCESS, VERSION, WHAT)
(   1,<2024-07-09 21:08:10.114 +0800>,<NMR user>,<DESKTOP-GI1AL00>,<go4>,<TopSpin 3.5.7>,
      <created by zg
	started at 2024-07-09 21:07:08.681 +0800,
	POWCHK enabled, PULCHK disabled,
       configuration hash MD5:
       6E 74 2E 2B F2 40 FE 0B 54 46 60 17 D3 EF 74 0D
       data hash MD5: 16K
       9A AE 0D 31 1F 40 C5 22 87 00 8C 65 38 CC 86 4B>)
(   2,<2024-07-09 21:08:17.442 +0800>,<NMR user>,<DESKTOP-GI1AL00>,<proc1d>,<TopSpin 3.5.7>,
      <Start of raw data processing
       efp LB = 0 FT_mod = 6 PKNL = 1 PHC0 = -38.04124 PHC1 = -14.82699 SI = 8K 
       data hash MD5: 8K
       94 81 2A 4E 19 E2 25 F4 A9 2E 16 78 E3 31 1D 5F>)
(   3,<2024-07-09 21:08:17.535 +0800>,<NMR user>,<DESKTOP-GI1AL00>,<proc1d>,<TopSpin 3.5.7>,
      <apk 
       data hash MD5: 8K
       5D C4 04 D8 D6 85 F0 A6 C9 D0 1A 5E 88 4D 8A 1F>)
(   4,<2024-07-09 21:08:17.598 +0800>,<NMR user>,<DESKTOP-GI1AL00>,<proc1d>,<TopSpin 3.5.7>,
      <abs n ABSG = 5 
       data hash MD5: 8K
       B4 68 63 A9 9E CD 18 0F A7 96 95 68 E8 98 25 6C>)
##END=

$$ hash MD5
$$ 97 43 99 F5 74 12 10 F3 00 E9 26 2D 78 C5 20 87
