# Supplementary material for: Irradiation of Bifunctional Masked Ketone Pro-Aromatics Unveils Autoinductive Autocatalysis via Electron Donor–Acceptor (EDA) Complexes
Source: Org Lett. 2025 Aug 25;27(35):9593–8. doi: 10.1021/acs.orglett.5c02448 (PMC12418491; doi:10.1021/acs.orglett.5c02448)
Supplement: Supplementary file 1 [file ol5c02448_si_001.zip › NMR raw data/1f/1H/shimvalues]

# Mon Jul 29 20:43:56 2024
#$$PROBEIDENTIFIER=Z104275_0120
#$$PROBENAME=PA BBO 300S1 BBF-H-D-05 Z
#$$SHIMID=313232
#
# Active Shim Gradients
#
Z           		-5419           
Z2          		1759            
Z3          		4801            
Z4          		5737            
Z5          		5436            
Z6          		-11505          
X           		783             
XZ          		-4396           
XZ2         		-7354           
XZ3         		-10518          
Y           		2261            
YZ          		-8792           
YZ2         		-247            
YZ3         		8452            
XY          		-897            
XYZ         		4202            
(X2-Y2)     		-2793           
(X2-Y2)Z    		-2136           
X3          		4577            
Y3          		13158           
#
# Lock Parameter
#
FIELD		5965.181
LOCKPHASE		59.096  
LOCKPOWER		-20.000 
LOCKGAIN		103.529 
LOCKDC		-75.000 
LOCKSHIFT		2.490   
LOOPGAIN		5.000   
LOOPTIME		0.250   
LOOPFILTER		500.000 
#
IEEE64_VERSION_CODE 1
#
# Shim currents 
#
SHIM_SETTING [1 ]  -2628.22959013  
SHIM_SETTING [2 ]  870.56031361    
SHIM_SETTING [3 ]  2525.36558395   
SHIM_SETTING [4 ]  3017.85877982   
SHIM_SETTING [5 ]  2859.47116981   
SHIM_SETTING [6 ]  411.98100000    
SHIM_SETTING [7 ]  -2312.31100000  
SHIM_SETTING [8 ]  -3868.33400000  
SHIM_SETTING [9 ]  -1469.07300000  
SHIM_SETTING [10]  -471.95700000   
SHIM_SETTING [11]  1189.14000000   
SHIM_SETTING [12]  -4624.76900000  
SHIM_SETTING [13]  -129.98500000   
SHIM_SETTING [14]  4445.55100000   
SHIM_SETTING [15]  -6051.53700000  
SHIM_SETTING [16]  -1123.70700000  
SHIM_SETTING [17]  -5532.28500000  
SHIM_SETTING [18]  2210.49300000   
SHIM_SETTING [19]  2407.75100000   
SHIM_SETTING [20]  6921.09400000   
