# Supplementary material for: Irradiation of Bifunctional Masked Ketone Pro-Aromatics Unveils Autoinductive Autocatalysis via Electron Donor–Acceptor (EDA) Complexes
Source: Org Lett. 2025 Aug 25;27(35):9593–8. doi: 10.1021/acs.orglett.5c02448 (PMC12418491; doi:10.1021/acs.orglett.5c02448)
Supplement: Supplementary file 1 [file ol5c02448_si_001.zip › NMR raw data/1h/1H/pdata/1/auditp.txt]

##TITLE= Audit trail, TopSpin 3.5 pl 7
##JCAMPDX= 5.01
##ORIGIN= Bruker BioSpin GmbH
##OWNER= NMR user
$$ D:\DATA\ZLZ/20240729 DHQZ Cy(Ph)/1/pdata/1/auditp.txt
##AUDIT TRAIL=  $$ (NUMBER, WHEN, WHO, WHERE, PROCESS, VERSION, WHAT)
(   1,<2024-07-29 20:21:21.353 +0800>,<NMR user>,<DESKTOP-GI1AL00>,<go4>,<TopSpin 3.5.7>,
      <acquisition in progress>)
(   2,<2024-07-29 20:22:39.913 +0800>,<NMR user>,<DESKTOP-GI1AL00>,<proc1d>,<TopSpin 3.5.7>,
      <Start of raw data processing
       efp LB = 0 FT_mod = 6 PKNL = 1 PHC0 = 135.0899 PHC1 = -16.90417 SI = 8K 
       data hash MD5: 8K
       9D 0E D6 E8 0B 74 94 54 42 51 83 54 67 EC 98 9F>)
(   3,<2024-07-29 20:22:40.210 +0800>,<NMR user>,<DESKTOP-GI1AL00>,<proc1d>,<TopSpin 3.5.7>,
      <apk 
       data hash MD5: 8K
       17 B8 BE 75 11 98 BE FC 3A 99 1C B8 21 E8 D4 CA>)
(   4,<2024-07-29 20:22:40.288 +0800>,<NMR user>,<DESKTOP-GI1AL00>,<proc1d>,<TopSpin 3.5.7>,
      <abs n ABSG = 5 
       data hash MD5: 8K
       58 82 B9 24 B4 E4 B6 D6 F7 E5 C2 6D 30 03 65 28>)
##END=

$$ hash MD5
$$ 7B 3C 18 BE F5 44 14 2A D6 A8 34 2A 27 71 2B 40
