# Supplementary material for: Irradiation of Bifunctional Masked Ketone Pro-Aromatics Unveils Autoinductive Autocatalysis via Electron Donor–Acceptor (EDA) Complexes
Source: Org Lett. 2025 Aug 25;27(35):9593–8. doi: 10.1021/acs.orglett.5c02448 (PMC12418491; doi:10.1021/acs.orglett.5c02448)
Supplement: Supplementary file 1 [file ol5c02448_si_001.zip › NMR raw data/1b/1H/shimvalues]

# Mon Jul 08 17:08:20 2024
#$$PROBEIDENTIFIER=Z104275_0120
#$$PROBENAME=PA BBO 300S1 BBF-H-D-05 Z
#$$SHIMID=313232
#
# Active Shim Gradients
#
Z           		-5703           
Z2          		1467            
Z3          		3906            
Z4          		2374            
Z5          		3304            
Z6          		-11505          
X           		882             
XZ          		-4795           
XZ2         		-5874           
XZ3         		-10638          
Y           		2229            
YZ          		-9109           
YZ2         		103             
YZ3         		8412            
XY          		1383            
XYZ         		1842            
(X2-Y2)     		-2073           
(X2-Y2)Z    		-1236           
X3          		-4523           
Y3          		14178           
#
# Lock Parameter
#
FIELD		5967.543
LOCKPHASE		59.096  
LOCKPOWER		-20.000 
LOCKGAIN		109.934 
LOCKDC		-75.000 
LOCKSHIFT		2.490   
LOOPGAIN		5.000   
LOOPTIME		0.250   
LOOPFILTER		500.000 
#
IEEE64_VERSION_CODE 1
#
# Shim currents 
#
SHIM_SETTING [1 ]  -2765.89610358  
SHIM_SETTING [2 ]  726.18712860    
SHIM_SETTING [3 ]  2054.73799819   
SHIM_SETTING [4 ]  1248.59822382   
SHIM_SETTING [5 ]  1737.84040531   
SHIM_SETTING [6 ]  463.93200000    
SHIM_SETTING [7 ]  -2522.17000000  
SHIM_SETTING [8 ]  -3089.72400000  
SHIM_SETTING [9 ]  -1090.39800000  
SHIM_SETTING [10]  727.45800000    
SHIM_SETTING [11]  1172.45400000   
SHIM_SETTING [12]  -4791.33400000  
SHIM_SETTING [13]  54.17800000     
SHIM_SETTING [14]  4424.51100000   
SHIM_SETTING [15]  -6051.53700000  
SHIM_SETTING [16]  -650.13600000   
SHIM_SETTING [17]  -5595.40500000  
SHIM_SETTING [18]  968.89200000    
SHIM_SETTING [19]  -2379.09800000  
SHIM_SETTING [20]  7457.62800000   
