# Supplementary material for: Irradiation of Bifunctional Masked Ketone Pro-Aromatics Unveils Autoinductive Autocatalysis via Electron Donor–Acceptor (EDA) Complexes
Source: Org Lett. 2025 Aug 25;27(35):9593–8. doi: 10.1021/acs.orglett.5c02448 (PMC12418491; doi:10.1021/acs.orglett.5c02448)
Supplement: Supplementary file 1 [file ol5c02448_si_001.zip › NMR raw data/1a'/1H/pdata/1/outd]

##TITLE= Parameter file, TopSpin 3.5 pl 7
##JCAMPDX= 5.0
##DATATYPE= Parameter Values
##NPOINTS= 1	$$ modification sequence number
##ORIGIN= Bruker BioSpin GmbH
##OWNER= NMR user
$$ 2024-07-09 21:09:24.506 +0800  NMR user@DESKTOP-GI1AL00
$$ D:\DATA\ZLZ/20240709 EDA 1a'/1/pdata/1/outd
$$ process C:\Bruker\TopSpin\prog\mod\edparproc.exe
##$CURPLOT= <HP LaserJet P3005 PCL 6>
##$CURPRIN= <$PDF Complete>
##$DFORMAT= <normdp>
##$LAYOUT= <+/1D_H1.xwp>
##$LFORMAT= <normlp>
##$PFORMAT= <normpl>
##END=
