# Supplementary material for: Irradiation of Bifunctional Masked Ketone Pro-Aromatics Unveils Autoinductive Autocatalysis via Electron Donor–Acceptor (EDA) Complexes
Source: Org Lett. 2025 Aug 25;27(35):9593–8. doi: 10.1021/acs.orglett.5c02448 (PMC12418491; doi:10.1021/acs.orglett.5c02448)
Supplement: Supplementary file 1 [file ol5c02448_si_001.zip › NMR raw data/2b/1H/pdata/1/auditp.txt]

##TITLE= Audit trail, TopSpin 3.5 pl 7
##JCAMPDX= 5.01
##ORIGIN= Bruker BioSpin GmbH
##OWNER= NMR user
$$ D:\DATA\YTT/20200814 isopropane pure/2/pdata/1/auditp.txt
##AUDIT TRAIL=  $$ (NUMBER, WHEN, WHO, WHERE, PROCESS, VERSION, WHAT)
(   1,<2022-08-14 17:12:46.358 +0800>,<NMR user>,<DESKTOP-GI1AL00>,<go4>,<TopSpin 3.5.7>,
      <created by zg
	started at 2022-08-14 17:11:44.945 +0800,
	POWCHK enabled, PULCHK disabled,
       configuration hash MD5:
       8A 6D BC 7E EE 52 34 40 40 95 A9 DF 84 74 23 05
       data hash MD5: 16K
       54 D9 31 CE 56 0C F3 35 DD 6A DB 18 A5 1C D8 C1>)
(   2,<2022-08-14 17:12:47.342 +0800>,<NMR user>,<DESKTOP-GI1AL00>,<proc1d>,<TopSpin 3.5.7>,
      <Start of raw data processing
       efp LB = 0 FT_mod = 6 PKNL = 1 PHC0 = 0 PHC1 = 0 SI = 8K 
       data hash MD5: 8K
       6F 5A FA 0C CB E2 6D 7E D2 FE 9C 3A 20 C7 DC F4>)
(   3,<2022-08-14 17:12:47.405 +0800>,<NMR user>,<DESKTOP-GI1AL00>,<proc1d>,<TopSpin 3.5.7>,
      <apk 
       data hash MD5: 8K
       7B AE B0 3A B1 65 B2 23 5D 6A 3B E6 52 39 9A DD>)
(   4,<2022-08-14 17:12:47.451 +0800>,<NMR user>,<DESKTOP-GI1AL00>,<proc1d>,<TopSpin 3.5.7>,
      <abs n ABSG = 5 
       data hash MD5: 8K
       34 98 EF 10 22 89 F2 4B 77 1C B6 3C 0E 16 17 3F>)
##END=

$$ hash MD5
$$ A6 24 8D 00 C6 12 11 86 85 F5 7C 01 8C D0 D5 46
